# Supplementary material for: The Association Between Vitamin C and Cancer: A Two-Sample Mendelian Randomization Study
Source: Front Genet. 2022 May 5;13:868408. doi: 10.3389/fgene.2022.868408 (PMC9117647; doi:10.3389/fgene.2022.868408)
Supplement: Supplementary file 1 [file DataSheet1.ZIP]

Archive with 15 entries (15 files):
- Supplementary Figure 1 overall.tiff
- Supplementary Figure 10 ovary.tif
- Supplementary Figure 11 uterine.tif
- Supplementary Figure 2 lung.tif
- Supplementary Figure 3 breast.tif
- Supplementary Figure 4 pancreas.tif
- Supplementary Figure 5 colon.tif
- Supplementary Figure 6 rectum.tif
- Supplementary Figure 7 kidney.tif
- Supplementary Figure 8 bladder.tif
- Supplementary Figure 9 prostate.tif
- Supplementary Table S1.docx
- Supplementary Table S2.docx
- Supplementary Table S3.docx
- Supplementary Table S4.docx
